# Supplementary material for: Suppression of Contraction Raises Calcium Ion Levels in the Heart of Zebrafish Larvae
Source: Biosensors (Basel). 2024 Apr 27;14(5):219. doi: 10.3390/bios14050219 (PMC11118826; doi:10.3390/bios14050219)
Supplement: Supplementary file 1 [file biosensors-14-00219-s001.zip]

Archive with 3 entries (3 files):
- Video S1_Siblings.gif
- Video S2_Tnnt2a MO.gif
- Video S3_PAB.gif
